# Supplementary material for: Needle-Probe Optical Coherence Tomography for Real-Time Visualization of Veress Peritoneal Needle Placement in a Porcine Model: A New Safety Concept for Pneumoperitoneum Establishment in Laparoscopic Surgery
Source: Biomedicines. 2022 Feb 18;10(2):485. doi: 10.3390/biomedicines10020485 (PMC8962299; doi:10.3390/biomedicines10020485)
Supplement: Supplementary file 1 [file biomedicines-10-00485-s001.zip]

Archive with 1 entries (1 files):
- biomedicines-1570073-supplementary.mp4
